# Supplementary material for: Millimeter-scale soft capsules for sampling liquids in fluid-filled confined spaces
Source: Sci Adv. 2024 Aug 28;10(35):eadp2758. doi: 10.1126/sciadv.adp2758 (PMC11352903; doi:10.1126/sciadv.adp2758)
Supplement: Supplementary file 2 — Movies S1 to S3 [file sciadv.adp2758_movies_s1_to_s3.zip]

Archive with 3 entries (3 files):
- sciadv.adp2758_movie_s1.mp4
- sciadv.adp2758_movie_s2.mp4
- sciadv.adp2758_movie_s3.mp4
